# Supplementary material for: Novel Biomarkers Distinguishing Active Tuberculosis from Latent Infection Identified by Gene Expression Profile of Peripheral Blood Mononuclear Cells
Source: PLoS One. 2011 Aug 31;6(8):e24290. doi: 10.1371/journal.pone.0024290 (PMC3164189; doi:10.1371/journal.pone.0024290)
Supplement: Table S2 — Validation results of 30 differentially expressed genes in pair-wise comparisons and 22 genes specific for tuberculosis infection and active disease in 83 subjects by qPCR. (XLS) [file pone.0024290.s003.xls]

## Sheet: Sheet1
		Microarray		Microarray validation study				Biomarker validation study
GeneSymbol	Description	Ratio	t-test	Medians		Ratio	Mann-Whitney U	Medians		Ratio	Mann-Whitney U
LTBI/HC		LTBI/HC	P value	LTBI	HC	LTBI/HC	P value
IL2	Homo sapiens interleukin 2 (IL2), mRNA [NM_000586]	12.8106	0.0116594	47.7477	7.59949	6.28302	0.00258911
IFNG	Homo sapiens interferon, gamma (IFNG), mRNA [NM_000619]	4.03142	0.000158391	3.42046	1.99096	1.718	0.004
CXCL9	Homo sapiens chemokine (C-X-C motif) ligand 9 (CXCL9), mRNA [NM_002416]	4.96898	0.0284799	2.02354	1.19292	1.69629	0.229408
CXCL10	Homo sapiens chemokine (C-X-C motif) ligand 10 (CXCL10), mRNA [NM_001565]	3.77674	0.0471545	1.05646	0.635262	1.66303	0.0136253
TB/LTBI		TB/LTBI	P value	TB	LTBI	TB/LTBI	P value	TB	LTBI	TB/LTBI	P value
IFNG	Homo sapiens interferon, gamma (IFNG), mRNA [NM_000619]	3.4447	0.00780981	9.18959	3.42046	2.68665	0.066
IL2RA	Homo sapiens interleukin 2 receptor, alpha (IL2RA), mRNA [NM_000417]	2.44234	0.0420208	5.64567	4.01391	1.40653	0.00728173
TM4SF1	Homo sapiens transmembrane 4 L six family member 1 (TM4SF1), mRNA [NM_014220]	3.33478	0.0350097	5.09407	5.27803	0.965146	0.885595
TGFA	Homo sapiens transforming growth factor, alpha (TGFA), mRNA [NM_003236]	2.33141	0.00731659	2.50222	1.88558	1.32703	0.1352
ATP10A	Homo sapiens ATPase, Class V, type 10A (ATP10A), mRNA [NM_024490]	0.47981	0.00193587	0.825799	0.905058	0.912427	0.00187773	0.741341	0.866322	0.855734	0.0235
HRH4	Homo sapiens histamine receptor H4 (HRH4), mRNA [NM_021624]	3.40243	0.000188943	1.67253	1.62203	1.03113	0.607766
CCNE2	Homo sapiens cyclin E2 (CCNE2), transcript variant 1, mRNA [NM_057749]	2.49911	0.0112951	1.37863	1.25241	1.10078	0.241285
CXCL10	Homo sapiens chemokine (C-X-C motif) ligand 10 (CXCL10), mRNA [NM_001565]	2.56631	0.0185706	6.9644	1.05646	6.59222	0.00444126	13.6763	0.666935	20.5062	0.0004
VNN1	Homo sapiens vanin 1 (VNN1), mRNA [NM_004666]	2.15973	0.0333029	2.90801	1.63039	1.78363	0.0787148
RHOBTB3	Homo sapiens Rho-related BTB domain containing 3 (RHOBTB3), mRNA [NM_014899]	2.8067	0.00121098	1.82463	1.28032	1.42514	0.129156
SRGAP1	Homo sapiens SLIT-ROBO Rho GTPase activating protein 1, mRNA (cDNA clone IMAGE:4153945), with apparent retained intron. [BC029919]	0.491879	0.0104724	2.10957	2.72461	0.774266	0.0561462
TLR5	Homo sapiens toll-like receptor 5 (TLR5), mRNA [NM_003268]	0.311573	0.00973899	1.20172	1.09928	1.0932	0.557433
TLR6	Homo sapiens toll-like receptor 6 (TLR6), mRNA [NM_006068]	0.449784	0.0100634	0.812252	0.991213	0.819453	0.00985079	0.63851	0.947541	0.67386	0.0034
BRD3	Homo sapiens bromodomain containing 3 (BRD3), mRNA [NM_007371]	0.428453	0.0208725	1.03468	1.06749	0.969265	0.105019
CTNNB1	Homo sapiens catenin (cadherin-associated protein), beta 1, 88kDa (CTNNB1), mRNA [NM_001904]	0.473359	0.0102101	1.15669	1.08019	1.07082	0.0502272
FLNB	Homo sapiens filamin B, beta (actin binding protein 278) (FLNB), mRNA [NM_001457]	0.432002	0.00921228	0.592747	0.862633	0.687137	0.0441823
CXXC5	Homo sapiens CXXC finger 5 (CXXC5), mRNA [NM_016463]	0.469866	0.0109994	0.928437	0.910046	1.02021	0.168054
SLC26A6	Homo sapiens solute carrier family 26, member 6 (SLC26A6), transcript variant 1, mRNA [NM_022911]	0.461626	0.0127538	0.695841	0.832204	0.836142	0.346455
VEGFA	Homo sapiens vascular endothelial growth factor A (VEGFA), transcript variant 2, mRNA [NM_003376]	0.461985	0.000676554	1.15046	1.20584	0.95408	0.403474
C5AR1	Homo sapiens complement component 5a receptor 1 (C5AR1), mRNA [NM_001736]	0.49373	0.0149488	0.291435	0.329885	0.883445	0.89332
P2RY1	Homo sapiens purinergic receptor P2Y, G-protein coupled, 1 (P2RY1), mRNA [NM_002563]	0.279291	0.00876093	0.877411	0.742262	1.18208	0.681341
FGD4	Homo sapiens FYVE, RhoGEF and PH domain containing 4 (FGD4), mRNA [NM_139241]	0.46851	0.00457532	0.87362	0.826495	1.05702	0.525657
TB/HC		TB/HC	P value	TB	HC	TB/HC	P value
IL2	Homo sapiens interleukin 2 (IL2), mRNA [NM_000586]	22.7967	0.0075561	117.685	7.59949	15.4859	0.000124236
IFNG	Homo sapiens interferon, gamma (IFNG), mRNA [NM_000619]	13.8871	0.000171089	9.18959	1.99096	4.61566	0.000207423
CXCL9	Homo sapiens chemokine (C-X-C motif) ligand 9 (CXCL9), mRNA [NM_002416]	12.4146	0.00951107	4.79209	1.19292	4.01711	0.00119257
IL24	Homo sapiens interleukin 24 (IL24), transcript variant 1, mRNA [NM_006850]	3.98923	0.0476855	4.93554	1.89212	2.60848	0.189587
CXCL11	Homo sapiens chemokine (C-X-C motif) ligand 11 (CXCL11), mRNA [NM_005409]	10.2148	0.0383313	3.74961	1.21394	3.08881	0.000314202
CXCL10	Homo sapiens chemokine (C-X-C motif) ligand 10 (CXCL10), mRNA [NM_001565]	9.69227	0.0136041	6.9644	0.635262	10.963	7.56231e-06
IL2RA	Homo sapiens interleukin 2 receptor, alpha (IL2RA), mRNA [NM_000417]	3.62287	0.00852848	5.64567	3.48893	1.61817	0.00160294
TM4SF1	Homo sapiens transmembrane 4 L six family member 1 (TM4SF1), mRNA [NM_014220]	2.73121	0.0265585	5.09407	4.72397	1.07834	0.525399
SNFT	Homo sapiens Jun dimerization protein p21SNFT (SNFT), mRNA [NM_018664]	2.39527	0.00108444	4.72239	3.29436	1.43347	0.413411
TGFA	Homo sapiens transforming growth factor, alpha (TGFA), mRNA [NM_003236]	2.20268	0.000728072	2.50222	1.94531	1.28628	0.129109
HRH4	Homo sapiens histamine receptor H4 (HRH4), mRNA [NM_021624]	3.90443	7.90665e-06	1.67253	1.43863	1.16258	0.135593
CCNE2	Homo sapiens cyclin E2 (CCNE2), transcript variant 1, mRNA [NM_057749]	2.27582	0.00468629	1.37863	1.17204	1.17626	0.109281
TNFRSF21	Homo sapiens tumor necrosis factor receptor superfamily, member 21 (TNFRSF21), mRNA [NM_014452]	2.10324	0.00327598	1.2492	1.22425	1.02038	0.815
SLAMF8	Homo sapiens SLAM family member 8 (SLAMF8), mRNA [NM_020125]	5.24765	0.0195088	0.53442	0.414169	1.29034	0.0201315
RHOBTB3	Homo sapiens Rho-related BTB domain containing 3 (RHOBTB3), mRNA [NM_014899]	2.75658	0.0026966	1.82463	1.42701	1.27864	0.139284
RAB20	Homo sapiens RAB20, member RAS oncogene family (RAB20), mRNA [NM_017817]	2.64878	3.54153e-05	1.23373	0.871845	1.41508	0.00304087
TLR5	Homo sapiens toll-like receptor 5 (TLR5), mRNA [NM_003268]	0.367441	0.0153973	1.20172	1.14039	1.05379	0.965986
FLNB	Homo sapiens filamin B, beta (actin binding protein 278) (FLNB), mRNA [NM_001457]	0.439251	0.0139109	0.592747	0.820381	0.722527	0.214013
CXXC5	Homo sapiens CXXC finger 5 (CXXC5), mRNA [NM_016463]	0.415118	0.00275993	0.928437	0.915326	1.01432	0.258491
P2RY1	Homo sapiens purinergic receptor P2Y, G-protein coupled, 1 (P2RY1), mRNA [NM_002563]	0.283336	0.0117411	0.877411	0.799665	1.09722	0.382051
TB&LTBI/HC		TB&LTBI/HC	P value	TB&LTBI	HC	TB&LTBI/HC	P value
IL2	Homo sapiens interleukin 2 (IL2), mRNA [NM_000586]	17.0892	0.000452241	95.4713	7.59949	12.5629	0.000146551
IFNG	Homo sapiens interferon, gamma (IFNG), mRNA [NM_000619]	7.48229	0.000590799	5.50217	1.99096	2.76358	0.000259649
CXCL9	Homo sapiens chemokine (C-X-C motif) ligand 9 (CXCL9), mRNA [NM_002416]	7.85415	0.00611166	2.82116	1.19292	2.36492	0.0191769
CXCL11	Homo sapiens chemokine (C-X-C motif) ligand 11 (CXCL11), mRNA [NM_005409]	5.85683	0.0399413	1.72907	1.21394	1.42435	0.0362176
CXCL10	Homo sapiens chemokine (C-X-C motif) ligand 10 (CXCL10), mRNA [NM_001565]	6.05022	0.00958786	2.41162	0.635262	3.79625	0.00020375
IL2RA	Homo sapiens interleukin 2 receptor, alpha (IL2RA), mRNA [NM_000417]	2.31819	0.0351771	4.34694	3.48893	1.24592	0.0272472
SLAMF8	Homo sapiens SLAM family member 8 (SLAMF8), mRNA [NM_020125]	3.14357	0.036449	0.61005	0.414169	1.47295	0.00258925
RAB20	Homo sapiens RAB20, member RAS oncogene family (RAB20), mRNA [NM_017817]	2.10833	0.00103591	1.18487	0.871845	1.35904	0.0202605
TB/LTBI&HC		TB/LTBI&HC	P value	TB	LTBI&HC	TB/LTBI&HC	P value
IFNG	Homo sapiens interferon, gamma (IFNG), mRNA [NM_000619]	6.91641	0.00143465	9.18959	2.77029	3.3172	0.00294989
CXCL9	Homo sapiens chemokine (C-X-C motif) ligand 9 (CXCL9), mRNA [NM_002416]	5.56927	0.0332685	4.79209	1.84203	2.60152	0.00412337
IL24	Homo sapiens interleukin 24 (IL24), transcript variant 1, mRNA [NM_006850]	3.40672	0.0429581	4.93554	2.04202	2.41698	0.139831
CXCL11	Homo sapiens chemokine (C-X-C motif) ligand 11 (CXCL11), mRNA [NM_005409]	5.5742	0.0473952	3.74961	1.21394	3.08881	0.0010922
CXCL10	Homo sapiens chemokine (C-X-C motif) ligand 10 (CXCL10), mRNA [NM_001565]	4.98732	0.0267191	6.9644	0.886421	7.85677	6.07039e-05
IL2RA	Homo sapiens interleukin 2 receptor, alpha (IL2RA), mRNA [NM_000417]	2.9746	0.00218862	5.64567	3.67955	1.53434	0.00101813
TM4SF1	Homo sapiens transmembrane 4 L six family member 1 (TM4SF1), mRNA [NM_014220]	3.01795	0.0118973	5.09407	5.2598	0.968491	0.8864
SNFT	Homo sapiens Jun dimerization protein p21SNFT (SNFT), mRNA [NM_018664]	2.14955	0.00044661	4.72239	3.06559	1.54045	0.274
TGFA	Homo sapiens transforming growth factor, alpha (TGFA), mRNA [NM_003236]	2.26613	0.000386514	2.50222	1.89212	1.32245	0.0725301
HRH4	Homo sapiens histamine receptor H4 (HRH4), mRNA [NM_021624]	3.6448	8.3332e-07	1.67253	1.57301	1.06327	0.297313
CCNE2	Homo sapiens cyclin E2 (CCNE2), transcript variant 1, mRNA [NM_057749]	2.38485	0.00127718	1.37863	1.21282	1.13672	0.117183
SLAMF8	Homo sapiens SLAM family member 8 (SLAMF8), mRNA [NM_020125]	3.82406	0.0096009	0.53442	0.552274	0.967671	0.292736
RHOBTB3	Homo sapiens Rho-related BTB domain containing 3 (RHOBTB3), mRNA [NM_014899]	2.78153	2.43205e-05	1.82463	1.28343	1.42169	0.126001
SPP1	Homo sapiens secreted phosphoprotein 1 (osteopontin, bone sialoprotein I, early T-lymphocyte activation 1) (SPP1), transcript variant 2, mRNA [NM_000582]	2.98089	0.046415	0.918596	1.02101	0.899692	0.478222
RAB20	Homo sapiens RAB20, member RAS oncogene family (RAB20), mRNA [NM_017817]	2.04471	0.00232303	1.23373	0.931146	1.32496	0.00957818
TLR5	Homo sapiens toll-like receptor 5 (TLR5), mRNA [NM_003268]	0.338356	0.00116155	1.20172	1.11772	1.07516	0.676747
FLNB	Homo sapiens filamin B, beta (actin binding protein 278) (FLNB), mRNA [NM_001457]	0.435611	0.00141775	0.592747	0.861046	0.688404	0.0489767
CXXC5	Homo sapiens CXXC finger 5 (CXXC5), mRNA [NM_016463]	0.441645	0.000301468	0.928437	0.910046	1.02021	0.144538
SLC26A6	Homo sapiens solute carrier family 26, member 6 (SLC26A6), transcript variant 1, mRNA [NM_022911]	0.485234	0.00552028	0.695841	0.82932	0.83905	0.428466
VEGFA	Homo sapiens vascular endothelial growth factor A (VEGFA), transcript variant 2, mRNA [NM_003376]	0.480783	0.000326214	1.15046	1.19748	0.960739	0.365534
P2RY1	Homo sapiens purinergic receptor P2Y, G-protein coupled, 1 (P2RY1), mRNA [NM_002563]	0.281306	0.00120753	0.877411	0.765784	1.14577	0.493407
